# Supplementary material for: Sugar Beet Pulp as a Biorefinery Substrate for Designing Feed
Source: Molecules. 2023 Feb 22;28(5):2064. doi: 10.3390/molecules28052064 (PMC10004680; doi:10.3390/molecules28052064)
Supplement: Supplementary file 1 [file molecules-28-02064-s001.zip]

Archive with 1 entries (1 files):
- molecules-2208885-supplementary.pdf
